# Supplementary material for: Cervical cancer testing among women aged 30–49 years in the WHO European Region
Source: Eur J Public Health. 2021 Sep 7;31(4):884–9. doi: 10.1093/eurpub/ckab100 (PMC8514175; doi:10.1093/eurpub/ckab100)
Supplement: ckab100_Supplementary_Data [file ckab100_supplementary_data.zip]

Archive with 3 entries (2 files):
- ckab100-suppl_data/
- ckab100-suppl_data/ejph-2020-07-om-0880-File005.docx
- ckab100-suppl_data/ejph-2020-07-om-0880-File006.docx
